# Supplementary material for: Transcriptome Analysis of Differentially Expressed mRNA Related to Pigeon Muscle Development
Source: Animals (Basel). 2021 Aug 5;11(8):2311. doi: 10.3390/ani11082311 (PMC8388485; doi:10.3390/ani11082311)
Supplement: Supplementary file 1 [file animals-11-02311-s001.zip]

Archive with 2 entries (2 files):
- Table S1 and Table S2.pdf
- Table S3.xlsx
