# Supplementary material for: Transcriptome Analysis of Differentially Expressed mRNA Related to Pigeon Muscle Development
Source: Animals (Basel). 2021 Aug 5;11(8):2311. doi: 10.3390/ani11082311 (PMC8388485; doi:10.3390/ani11082311)
Supplement: Supplementary file 1 [file animals-11-02311-s001.zip › Table S3.xlsx]

## Sheet: Sheet2
Molecular Function			Cellular Component
modules	GO ID	Description	pvalue	modules	GO ID	Description	pvalue
black	GO:0043167	ion binding	0.000187	black	GO:0005852	eukaryotic translation initiation factor 3 complex	0.010305
	GO:0043169	cation binding	0.000257		GO:0005576	extracellular region	0.016572
	GO:0030234	enzyme regulator activity	0.000569		GO:0044421	extracellular region part	0.016572
	GO:0004112	cyclic-nucleotide phosphodiesterase activity	0.0051		GO:0031012	extracellular matrix	0.033641
	GO:0008081	phosphoric diester hydrolase activity	0.007554	brown	GO:0005739	mitochondrion	0
	GO:0042578	phosphoric ester hydrolase activity	0.008934		GO:0044429	mitochondrial part	0
	GO:0004857	enzyme inhibitor activity	0.008986		GO:0031967	organelle envelope	1e-06
	GO:0098772	molecular function regulator	0.011209		GO:0031975	envelope	1e-06
	GO:0019207	kinase regulator activity	0.014653		GO:0005740	mitochondrial envelope	4e-06
	GO:0004114	3',5'-cyclic-nucleotide phosphodiesterase activity	0.017041		GO:0044391	ribosomal subunit	1.1e-05
	GO:0016763	transferase activity, transferring pentosyl groups	0.017041		GO:0044444	cytoplasmic part	2.6e-05
	GO:0046872	metal ion binding	0.022754		GO:0005737	cytoplasm	2.7e-05
	GO:0016788	hydrolase activity, acting on ester bonds	0.02461		GO:0019866	organelle inner membrane	8.2e-05
	GO:0004721	phosphoprotein phosphatase activity	0.024837		GO:0031966	mitochondrial membrane	9e-05
	GO:0001221	transcription cofactor binding	0.026085		GO:0005840	ribosome	9.2e-05
	GO:0004859	phospholipase inhibitor activity	0.026085		GO:0005759	mitochondrial matrix	0.000352
	GO:0015026	coreceptor activity	0.026085		GO:0043231	intracellular membrane-bounded organelle	0.000487
	GO:0055102	lipase inhibitor activity	0.026085		GO:0044455	mitochondrial membrane part	0.000545
	GO:0046914	transition metal ion binding	0.027472		GO:0044424	intracellular part	0.000589
	GO:0016791	phosphatase activity	0.029114		GO:0005622	intracellular	0.000632
	GO:0004722	protein serine/threonine phosphatase activity	0.031809		GO:0043227	membrane-bounded organelle	0.00075
	GO:0030551	cyclic nucleotide binding	0.031809		GO:0005746	mitochondrial respiratory chain	0.000817
	GO:0004866	endopeptidase inhibitor activity	0.037531		GO:0070469	respiratory chain	0.000817
	GO:0030414	peptidase inhibitor activity	0.037531		GO:0015934	large ribosomal subunit	0.001193
	GO:0061135	endopeptidase regulator activity	0.037531		GO:0015935	small ribosomal subunit	0.002113
	GO:0019887	protein kinase regulator activity	0.045553		GO:0043226	organelle	0.003232
brown	GO:0016651	oxidoreductase activity, acting on NAD(P)H	0.002999		GO:0030529	intracellular ribonucleoprotein complex	0.00344
	GO:0019829	cation-transporting ATPase activity	0.003848		GO:1990904	ribonucleoprotein complex	0.00344
	GO:0042625	ATPase coupled ion transmembrane transporter activity	0.003848		GO:0043229	intracellular organelle	0.003817
	GO:0008028	monocarboxylic acid transmembrane transporter activity	0.008678		GO:0005743	mitochondrial inner membrane	0.003916
	GO:0015645	fatty acid ligase activity	0.008678		GO:0044446	intracellular organelle part	0.004407
	GO:0016820	hydrolase activity, acting on acid anhydrides, catalyzing transmembrane movement of substances	0.009923		GO:0044422	organelle part	0.005413
	GO:0042626	ATPase activity, coupled to transmembrane movement of substances	0.009923		GO:0012510	trans-Golgi network transport vesicle membrane	0.00876
	GO:0043492	ATPase activity, coupled to movement of substances	0.009923		GO:0030140	trans-Golgi network transport vesicle	0.00876
	GO:0016829	lyase activity	0.012236		GO:0030660	Golgi-associated vesicle membrane	0.00876
	GO:0031593	polyubiquitin binding	0.012997		GO:0016459	myosin complex	0.021459
	GO:0016616	oxidoreductase activity, acting on the CH-OH group of donors, NAD or NADP as acceptor	0.016561		GO:0031090	organelle membrane	0.022807
	GO:0022804	active transmembrane transporter activity	0.021433		GO:0009295	nucleoid	0.031985
	GO:0004702	receptor signaling protein serine/threonine kinase activity	0.026655	cyan	GO:0005886	plasma membrane	0.006541
	GO:0016491	oxidoreductase activity	0.03131		GO:0071944	cell periphery	0.009179
	GO:0016614	oxidoreductase activity, acting on CH-OH group of donors	0.034637		GO:0038201	TOR complex	0.00985
	GO:0005198	structural molecule activity	0.039722		GO:0005874	microtubule	0.019946
	GO:0015399	primary active transmembrane transporter activity	0.044402		GO:0001726	ruffle	0.022585
	GO:0015405	P-P-bond-hydrolysis-driven transmembrane transporter activity	0.044402		GO:0030054	cell junction	0.025626
	GO:0016887	ATPase activity	0.045278		GO:0031252	cell leading edge	0.027758
	GO:0042623	ATPase activity, coupled	0.045278		GO:0031256	leading edge membrane	0.028765
	GO:0004448	isocitrate dehydrogenase activity	0.045845		GO:0032589	neuron projection membrane	0.028765
	GO:0008374	O-acyltransferase activity	0.045845		GO:0005856	cytoskeleton	0.031581
	GO:0016831	carboxy-lyase activity	0.045845		GO:0098590	plasma membrane region	0.045805
	GO:0016462	pyrophosphatase activity	0.049212		GO:0043005	neuron projection	0.045863
cyan	GO:0008092	cytoskeletal protein binding	0.000741	turquoise	GO:0005634	nucleus	0
	GO:0005198	structural molecule activity	0.00145		GO:0044428	nuclear part	0
	GO:0005515	protein binding	0.009895		GO:0031981	nuclear lumen	0
	GO:0019904	protein domain specific binding	0.010776		GO:0031974	membrane-enclosed lumen	1e-06
	GO:0001228	transcriptional activator activity, RNA polymerase II transcription regulatory region sequence-specific binding	0.015187		GO:0043233	organelle lumen	2e-06
	GO:0005245	voltage-gated calcium channel activity	0.021699		GO:0070013	intracellular organelle lumen	2e-06
	GO:0008172	S-methyltransferase activity	0.021699		GO:0044446	intracellular organelle part	4e-06
	GO:0015197	peptide transporter activity	0.021699		GO:0043226	organelle	4e-06
	GO:0015198	oligopeptide transporter activity	0.021699		GO:0044424	intracellular part	4e-06
	GO:0016855	racemase and epimerase activity, acting on amino acids and derivatives	0.021699		GO:0005622	intracellular	5e-06
	GO:0036361	racemase activity, acting on amino acids and derivatives	0.021699		GO:0044422	organelle part	9e-06
	GO:0047661	amino-acid racemase activity	0.021699		GO:0043229	intracellular organelle	1e-05
	GO:0001071	nucleic acid binding transcription factor activity	0.033016		GO:0043227	membrane-bounded organelle	3.4e-05
turquoise	GO:0005634	nucleus	0		GO:0032991	macromolecular complex	6.7e-05
	GO:0044428	nuclear part	0		GO:0043231	intracellular membrane-bounded organelle	9.2e-05
	GO:0031981	nuclear lumen	0		GO:0005654	nucleoplasm	0.000331
	GO:0031974	membrane-enclosed lumen	1e-06		GO:0044451	nucleoplasm part	0.000331
	GO:0043233	organelle lumen	2e-06		GO:0031248	protein acetyltransferase complex	0.000503
	GO:0070013	intracellular organelle lumen	2e-06		GO:1902493	acetyltransferase complex	0.000503
	GO:0044446	intracellular organelle part	4e-06		GO:0000123	histone acetyltransferase complex	0.001243
	GO:0043226	organelle	4e-06		GO:0005874	microtubule	0.001243
	GO:0044424	intracellular part	4e-06		GO:0015630	microtubule cytoskeleton	0.001387
	GO:0005622	intracellular	5e-06		GO:0005924	cell-substrate adherens junction	0.002149
	GO:0044422	organelle part	9e-06		GO:0030055	cell-substrate junction	0.002149
	GO:0043229	intracellular organelle	1e-05		GO:0005912	adherens junction	0.004518
	GO:0043227	membrane-bounded organelle	3.4e-05		GO:0044430	cytoskeletal part	0.004984
	GO:0032991	macromolecular complex	6.7e-05		GO:0005819	spindle	0.005017
	GO:0043231	intracellular membrane-bounded organelle	9.2e-05		GO:0005815	microtubule organizing center	0.005181
	GO:0005654	nucleoplasm	0.000331		GO:0000502	proteasome complex	0.00683
	GO:0044451	nucleoplasm part	0.000331		GO:0070161	anchoring junction	0.006875
	GO:0031248	protein acetyltransferase complex	0.000503		GO:0044454	nuclear chromosome part	0.007075
	GO:1902493	acetyltransferase complex	0.000503		GO:1990234	transferase complex	0.009643
	GO:0000123	histone acetyltransferase complex	0.001243		GO:0000790	nuclear chromatin	0.010975
	GO:0005874	microtubule	0.001243		GO:1902494	catalytic complex	0.01223
	GO:0015630	microtubule cytoskeleton	0.001387		GO:0000228	nuclear chromosome	0.013834
	GO:0005924	cell-substrate adherens junction	0.002149		GO:0099512	supramolecular fiber	0.015223
	GO:0030055	cell-substrate junction	0.002149		GO:0099513	polymeric cytoskeletal fiber	0.015223
	GO:0005912	adherens junction	0.004518		GO:0043234	protein complex	0.01683
	GO:0044430	cytoskeletal part	0.004984		GO:0044441	ciliary part	0.018903
	GO:0005819	spindle	0.005017		GO:0005929	cilium	0.018968
	GO:0005815	microtubule organizing center	0.005181		GO:0031988	membrane-bounded vesicle	0.021572
	GO:0000502	proteasome complex	0.00683		GO:0005856	cytoskeleton	0.022988
	GO:0070161	anchoring junction	0.006875		GO:0043189	H4/H2A histone acetyltransferase complex	0.027636
	GO:0044454	nuclear chromosome part	0.007075		GO:1902562	H4 histone acetyltransferase complex	0.027636
	GO:1990234	transferase complex	0.009643		GO:0000785	chromatin	0.028533
	GO:0000790	nuclear chromatin	0.010975		GO:0000346	transcription export complex	0.033621
	GO:1902494	catalytic complex	0.01223		GO:0032994	protein-lipid complex	0.033621
	GO:0000228	nuclear chromosome	0.013834		GO:0005578	proteinaceous extracellular matrix	0.037431
	GO:0099512	supramolecular fiber	0.015223		GO:0031982	vesicle	0.038237
	GO:0099513	polymeric cytoskeletal fiber	0.015223		GO:0005849	mRNA cleavage factor complex	0.043088
	GO:0043234	protein complex	0.01683		GO:0070461	SAGA-type complex	0.043088
	GO:0044441	ciliary part	0.018903		GO:0030137	COPI-coated vesicle	0.046526
	GO:0005929	cilium	0.018968
	GO:0031988	membrane-bounded vesicle	0.021572
	GO:0005856	cytoskeleton	0.022988
	GO:0043189	H4/H2A histone acetyltransferase complex	0.027636
	GO:1902562	H4 histone acetyltransferase complex	0.027636
	GO:0000785	chromatin	0.028533
	GO:0000346	transcription export complex	0.033621
	GO:0032994	protein-lipid complex	0.033621
	GO:0005578	proteinaceous extracellular matrix	0.037431
	GO:0031982	vesicle	0.038237
	GO:0005849	mRNA cleavage factor complex	0.043088
	GO:0070461	SAGA-type complex	0.043088
	GO:0030137	COPI-coated vesicle	0.046526
